# Supplementary material for: Three new species of cockroach genus Symploce Hebard, 1916 (Blattodea, Ectobiidae, Blattellinae) with redescriptions of two known species based on types from Mainland China
Source: Zookeys. 2013 Sep 30;(337):1–18. doi: 10.3897/zookeys.337.5770 (PMC3800782; doi:10.3897/zookeys.337.5770)
Supplement: XML Treatment for Symploce [file zookeys.337.5770-treatment1.xml]

<!DOCTYPE tp:taxon-treatment
  PUBLIC "-//TaxonX//DTD Taxonomic Treatment Publishing DTD v0 20100105//EN" "tax-treatment-NSO.dtd">
<tp:taxon-treatment xmlns:tp="http://www.plazi.org/taxpub"><tp:treatment-meta><mixed-citation publication-type="journal"><person-group><name><surname>Wang</surname><given-names>Zongqing</given-names></name><name><surname>Che</surname><given-names>Yanli</given-names></name></person-group><article-title>Three new species of cockroach genus <italic>Symploce</italic> Hebard, 1916 (Blattodea, Ectobiidae, Blattellinae) with redescriptions of two known species based on types from Mainland China</article-title><source>Zookeys</source><day>30</day><month>9</month><year>2013</year><volume>2013</volume><issue>337</issue><fpage>1</fpage><lpage>18</lpage><pub-id pub-id-type="doi">10.3897/zookeys.337.5770</pub-id></mixed-citation></tp:treatment-meta><tp:nomenclature><tp:taxon-name>
                        <tp:taxon-name-part taxon-name-part-type="genus">Symploce</tp:taxon-name-part>
                        <object-id xmlns:xlink="http://www.w3.org/1999/xlink" xlink:type="simple">http://species-id.net/wiki/Symploce</object-id>
                    </tp:taxon-name><tp:taxon-authority>Hebard, 1916</tp:taxon-authority><tp:nomenclature-citation-list><tp:nomenclature-citation><tp:taxon-name>Symploce</tp:taxon-name><comment> Hebard, 1916: 355; <xref ref-type="bibr" rid="B14">Roth 1984a</xref>: 26.</comment></tp:nomenclature-citation></tp:nomenclature-citation-list></tp:nomenclature><tp:treatment-sec sec-type="Type species"><label>Type species.</label><p><italic><tp:taxon-name>Blatta capitata</tp:taxon-name></italic> Saussure, 1862.</p></tp:treatment-sec><tp:treatment-sec sec-type="Diagnosis"><title>Diagnosis.</title><p>Tegmina and wings fully developed or more or less reduced. Radius vein of hind wing unbranched or branched near the middle; cubitus vein straight to distinctly curved with 1-6 complete and 0-6 incomplete branches; apical triangle absent or present, small or large. Specialization on the male abdominal tergum varies considerably in position and shape or is completely unmodified. Supra-anal plate symmetrical, rarely asymmetrical. Subgenital plate weakly to strongly asymmetrical, rarely symmetrical, with various highly specialized styli. Anteroventral margin of front femur usually Type A<sub>3</sub>, rarely Type B<sub>3</sub> or between Type A and B. Tarsal claws symmetrical, unspecialized.</p></tp:treatment-sec><tp:treatment-sec sec-type="Note"><title>Note.</title><p>It is proposed that <italic><tp:taxon-name>Symploce quadrispinis</tp:taxon-name></italic> Feng &amp; Woo, <italic><tp:taxon-name>Symploce stellatus</tp:taxon-name></italic> Feng &amp; Woo, 1999 and <italic><tp:taxon-name>Symploce wulingensis</tp:taxon-name></italic> Feng &amp; Woo should be transferred to <italic><tp:taxon-name>Episymploce</tp:taxon-name></italic>. Plus one known species, <italic><tp:taxon-name>Symploce jianfengensis</tp:taxon-name></italic> Feng, 2002, which was not recorded in the catalogue by <xref ref-type="bibr" rid="B4">Beccaloni (2007)</xref>, also should be transferred to <italic><tp:taxon-name>Episymploce</tp:taxon-name></italic> (Wang at al. in press).</p></tp:treatment-sec><tp:treatment-sec sec-type="Distribution"><title>Distribution.</title><p>Oriental, Australian, African and Palaearctic Regions.</p></tp:treatment-sec><tp:treatment-sec sec-type="Key to species of Symploce from Mainland China (Males)"><title>Key to species of <italic><tp:taxon-name>Symploce</tp:taxon-name></italic> from Mainland China (Males)</title><table-wrap content-type="key" position="anchor" orientation="portrait"><table><tbody><tr><td rowspan="1" colspan="1">1</td><td rowspan="1" colspan="1">The first abdominal tergum unmodified</td><td rowspan="1" colspan="1">2</td></tr><tr><td rowspan="1" colspan="1">–</td><td rowspan="1" colspan="1">The first abdominal tergum modified</td><td rowspan="1" colspan="1">3</td></tr><tr><td rowspan="1" colspan="1">2</td><td rowspan="1" colspan="1">Pronotum with two black longitudinal, irregular maculae centrally, supra-anal plate linguiform</td><td rowspan="1" colspan="1"><italic><tp:taxon-name>Symploce bispot</tp:taxon-name></italic></td></tr><tr><td rowspan="1" colspan="1">–</td><td rowspan="1" colspan="1">Pronotum with two small V- shaped brown spots centrally, supra-anal plate trapeziform</td><td rowspan="1" colspan="1"><italic><tp:taxon-name>Symploce torchaceus</tp:taxon-name></italic></td></tr><tr><td rowspan="1" colspan="1">3</td><td rowspan="1" colspan="1">Seventh abdominal tergum modified with a pair of large depressions where some setae are situated</td><td rowspan="1" colspan="1"><italic><tp:taxon-name>Symploce sphaerica</tp:taxon-name></italic> sp. n.</td></tr><tr><td rowspan="1" colspan="1">–</td><td rowspan="1" colspan="1">Seventh abdominal tergum unmodified</td><td rowspan="1" colspan="1">4</td></tr><tr><td rowspan="1" colspan="1">4</td><td rowspan="1" colspan="1">Pronotum pitch black, lateral board brown</td><td rowspan="1" colspan="1"><italic><tp:taxon-name>Symploce paramarginata</tp:taxon-name></italic> sp. n.</td></tr><tr><td rowspan="1" colspan="1">–</td><td rowspan="1" colspan="1">Pronotum yellowish brown with shallow U-shaped dark brown macula near base</td><td rowspan="1" colspan="1"><italic><tp:taxon-name>Symploce evidens</tp:taxon-name></italic> sp. n.</td></tr><!--PageBreak--></tbody></table></table-wrap></tp:treatment-sec><ref-list><ref id="B14"><mixed-citation xmlns:xlink="http://www.w3.org/1999/xlink" xlink:type="simple"><person-group><name name-style="western"><surname>Roth</surname><given-names>LM</given-names></name></person-group> (<year>1984a</year>) <article-title>The genus <italic>Symploce</italic> Hebard. I. Species from the West Indies. (Dictyoptera: Blattaria: Blattellidae).</article-title><source>Entomologica Scandinavica</source><volume>15</volume>: <fpage>25</fpage>-<lpage>63</lpage>. doi: <ext-link ext-link-type="uri" xlink:href="http://dx.doi.org/10.1163/187631284X00046" xlink:type="simple">10.1163/187631284X00046</ext-link></mixed-citation></ref><ref id="B4"><mixed-citation xmlns:xlink="http://www.w3.org/1999/xlink" xlink:type="simple"><person-group><name name-style="western"><surname>Beccaloni</surname><given-names>GW</given-names></name></person-group> (<year>2007</year>) <source>Blattodea Species File Online. Version 1.0/4.1.</source> World Wide Web electronic publication. <ext-link ext-link-type="uri" xlink:href="http://Blattodea.SpeciesFile.org" xlink:type="simple">http://Blattodea.SpeciesFile.org</ext-link><comment>[accessed 22 May 2012]</comment></mixed-citation></ref></ref-list></tp:taxon-treatment>
