# Supplementary material for: Three new species of cockroach genus Symploce Hebard, 1916 (Blattodea, Ectobiidae, Blattellinae) with redescriptions of two known species based on types from Mainland China
Source: Zookeys. 2013 Sep 30;(337):1–18. doi: 10.3897/zookeys.337.5770 (PMC3800782; doi:10.3897/zookeys.337.5770)
Supplement: XML Treatment for Symploce torchaceus [file zookeys.337.5770-treatment2.xml]

<!DOCTYPE tp:taxon-treatment
  PUBLIC "-//TaxonX//DTD Taxonomic Treatment Publishing DTD v0 20100105//EN" "tax-treatment-NSO.dtd">
<tp:taxon-treatment xmlns:tp="http://www.plazi.org/taxpub"><tp:treatment-meta><mixed-citation publication-type="journal"><person-group><name><surname>Wang</surname><given-names>Zongqing</given-names></name><name><surname>Che</surname><given-names>Yanli</given-names></name></person-group><article-title>Three new species of cockroach genus <italic>Symploce</italic> Hebard, 1916 (Blattodea, Ectobiidae, Blattellinae) with redescriptions of two known species based on types from Mainland China</article-title><source>Zookeys</source><day>30</day><month>9</month><year>2013</year><volume>2013</volume><issue>337</issue><fpage>1</fpage><lpage>18</lpage><pub-id pub-id-type="doi">10.3897/zookeys.337.5770</pub-id></mixed-citation></tp:treatment-meta><tp:nomenclature><label>1.</label><tp:taxon-name>
                        <tp:taxon-name-part taxon-name-part-type="genus">Symploce</tp:taxon-name-part>
                        <tp:taxon-name-part taxon-name-part-type="species">torchaceus</tp:taxon-name-part>
                        <object-id xmlns:xlink="http://www.w3.org/1999/xlink" xlink:type="simple">http://species-id.net/wiki/Symploce_torchaceus</object-id>
                    </tp:taxon-name><tp:taxon-authority>Feng &amp; Woo, 1999</tp:taxon-authority><xref ref-type="fig" rid="F1">Figs 1–2</xref><xref ref-type="fig" rid="F2">, 11–19</xref><tp:nomenclature-citation-list><tp:nomenclature-citation><tp:taxon-name>Symploce torchaceus</tp:taxon-name><comment> Feng &amp; Woo, 1999: 51.</comment></tp:nomenclature-citation></tp:nomenclature-citation-list></tp:nomenclature><tp:treatment-sec sec-type="Description"><title>Description.</title><p>Length, male,pronotum: length × width: 3.2 × 3.8mm, tegmen: 15mm, overall length: 18mm. Body brown (<xref ref-type="fig" rid="F1">Fig. 1</xref>). Head brown with a dark brown band on disc, which is wide and short. Face brown with a dark brown band. Maxillary palpomus brown and apex dark brown (<xref ref-type="fig" rid="F1">Fig. 2</xref>). Pronotum pale brown with a pair of V-shaped rufous maculae in centre (<xref ref-type="fig" rid="F1">Figs 1</xref>, <xref ref-type="fig" rid="F2">11</xref>). Tergum (except T<sub>1</sub>) with a dark brown spot on each side, and a dark brown stripe on disk.</p><fig id="F1" position="float" orientation="portrait"><label>Figures 1–10.</label><caption><p><bold>1–2</bold>. <italic><tp:taxon-name>Symploce torchaceus</tp:taxon-name></italic> Feng &amp; Woo, male: <bold>1</bold> holotype, dorsal view <bold>2</bold> same, ventral view <bold>3–4</bold> <italic><tp:taxon-name>Symploce bispot</tp:taxon-name></italic> Feng and Woo, male: <bold>3</bold> holotype, dorsal view <bold>4</bold> same, ventral view <bold>5–6</bold> <italic><tp:taxon-name>Symploce sphaerica</tp:taxon-name></italic> sp. n., male: <bold>5</bold> holotype, dorsal view <bold>6</bold> same, ventral view <bold>7–8</bold> <italic><tp:taxon-name>Symploce paramarginata</tp:taxon-name></italic> sp. n., male: <bold>7</bold> holotype, dorsal view <bold>8</bold> same, ventral view <bold>9–10</bold> <italic><tp:taxon-name>Symploce evidens</tp:taxon-name></italic> sp. n., male: <bold>9</bold> holotype, dorsal view <bold>10</bold> same, ventral view. Scale bars = 1.0 cm.</p></caption><graphic xmlns:xlink="http://www.w3.org/1999/xlink" xlink:href="ZooKeys-337-001-g001.jpg" position="float" orientation="portrait" xlink:type="simple"/></fig><fig id="F2" position="float" orientation="portrait"><label>Figures 11–19.</label><caption><p><italic><tp:taxon-name>Symploce torchaceus</tp:taxon-name></italic> Feng and Woo <bold>11</bold> pronotum <bold>12</bold> tegmen <bold>13</bold> hind wing (vannal region damaged) <bold>14</bold> abdominal tergum 9 and lateral plates, ventral view <bold>15</bold> supra-anal plate and paraprocts, ventral view <bold>16</bold> subgenital plate, dorsal view <bold>17</bold> hook-like phallomere <bold>18</bold> median phallomere <bold>19</bold> right phallomere. Scale bars = 1.0 mm (Fig. 11), 2.0 mm (Figs 12–13), 0.5 mm (Figs 14–19).</p></caption><graphic xmlns:xlink="http://www.w3.org/1999/xlink" xlink:href="ZooKeys-337-001-g002.jpg" position="float" orientation="portrait" xlink:type="simple"/></fig><p>Vertex with interocular width slightly less than ocellus width, distinctly narrower than distance between antennal sockets. Fourth and fifth maxillary palpomus of same length, both distinctly shorter than third (<xref ref-type="fig" rid="F1">Fig. 2</xref>). Pronotum elliptical and width longer than length, with anterior margin nearly truncate and hind margin slightly produced in the middle (<xref ref-type="fig" rid="F2">Fig. 11</xref>). Tegmen and hind wing well developed, entirely covering abdomen (<xref ref-type="fig" rid="F1">Fig. 1</xref>). Tegmen narrow and long; radius vein with apical posterior branch, which terminates at the apical margin, and with 2 small branches, one of them branched; median vein with 2 branches (<xref ref-type="fig" rid="F2">Fig. 12</xref>). Radius vein of hind wing branched beyond the middle and the branches bifurcated again near apex, median vein slightly curved and simple; cubitus slightly curved with 3 complete and 3-4 incomplete branches, triangular apical area reduced and small (<xref ref-type="fig" rid="F2">Fig. 13</xref>). Anteroventral margin of front femur type A<sub>3</sub>, pulvilli present on 4 proximal tarsomeres, tarsal claws symmetrical and unspecialized, and arolia present. The 1st abdominal tergum (T<sub>1</sub>) unmodified, T<sub>7</sub> specialized with some setae on disc; lateral plates of T<sub>9</sub> similar with hind margin rounded and unspecialized (<xref ref-type="fig" rid="F2">Fig. 14</xref>).</p><p><bold>Male genitalia.</bold> Supra-anal plate (<xref ref-type="fig" rid="F2">Fig. 15</xref>) in ventral view symmetrical and nearly trapeziform, hind margin nearly straight, left side with 3 small spines and right side with 2 small spines. Right and left paraprocts (<xref ref-type="fig" rid="F2">Fig. 15</xref>) obviously asymmetrical, left one dendritic and apices tapering, right one with apex scattered with many fine spines and 1 branch near base, which resembles an antler. Subgenital plate (<xref ref-type="fig" rid="F2">Fig. 16</xref>) weakly asymmetrical and hind margin slightly produced in the middle, left side concave at apical half and right side curved; two styli dissimilar and lying at apex, left style large which is similar to one torch directed laterad, and with 3 small teeth at outer margin near base, right style smaller and with 3 acute spines at apex. Hook of left phallomere with sclerotized portion very small, on left side, slender and with V-shaped incision (<xref ref-type="fig" rid="F2">Fig. 17</xref>). Median phallomere (<xref ref-type="fig" rid="F2">Fig. 18</xref>) long and lanciform with apex tapering, right phallomere (<xref ref-type="fig" rid="F2">Fig. 19</xref>) skilletlike with a twist of sclerite.</p></tp:treatment-sec><tp:treatment-sec sec-type="Materials examined"><title>Materials examined.</title><p>One male (holotype), China: Fujian Prov., Mt. Wuyishan, 10 July 1982, coll. Feng Xia; one male (paratype), China: Hainan Prov., Mt. Jianfengling, Tianchi, 21 March 1983, coll. Shaoying Liang; one male, China: Hainan <!--PageBreak-->Prov., Mt. Jianfeng, 12 March 1982, coll. Maobin Gu; four males, China: Hainan Prov., Mt. Jianfengling, 25 March 1985, coll. Zhiqing Chen.</p></tp:treatment-sec><tp:treatment-sec sec-type="Distribution"><title>Distribution.</title><p>China (Fujian, Hainan).</p><!--PageBreak--><!--PageBreak--></tp:treatment-sec></tp:taxon-treatment>
