# Supplementary material for: Three new species of cockroach genus Symploce Hebard, 1916 (Blattodea, Ectobiidae, Blattellinae) with redescriptions of two known species based on types from Mainland China
Source: Zookeys. 2013 Sep 30;(337):1–18. doi: 10.3897/zookeys.337.5770 (PMC3800782; doi:10.3897/zookeys.337.5770)
Supplement: XML Treatment for Symploce bispot [file zookeys.337.5770-treatment3.xml]

<!DOCTYPE tp:taxon-treatment
  PUBLIC "-//TaxonX//DTD Taxonomic Treatment Publishing DTD v0 20100105//EN" "tax-treatment-NSO.dtd">
<tp:taxon-treatment xmlns:tp="http://www.plazi.org/taxpub"><tp:treatment-meta><mixed-citation publication-type="journal"><person-group><name><surname>Wang</surname><given-names>Zongqing</given-names></name><name><surname>Che</surname><given-names>Yanli</given-names></name></person-group><article-title>Three new species of cockroach genus <italic>Symploce</italic> Hebard, 1916 (Blattodea, Ectobiidae, Blattellinae) with redescriptions of two known species based on types from Mainland China</article-title><source>Zookeys</source><day>30</day><month>9</month><year>2013</year><volume>2013</volume><issue>337</issue><fpage>1</fpage><lpage>18</lpage><pub-id pub-id-type="doi">10.3897/zookeys.337.5770</pub-id></mixed-citation></tp:treatment-meta><tp:nomenclature><label>2.</label><tp:taxon-name>
                        <tp:taxon-name-part taxon-name-part-type="genus">Symploce</tp:taxon-name-part>
                        <tp:taxon-name-part taxon-name-part-type="species">bispot</tp:taxon-name-part>
                        <object-id xmlns:xlink="http://www.w3.org/1999/xlink" xlink:type="simple">http://species-id.net/wiki/Symploce_bispot</object-id>
                    </tp:taxon-name><tp:taxon-authority>Feng &amp; Woo, 1988</tp:taxon-authority><xref ref-type="fig" rid="F1">Figs 3–4</xref><xref ref-type="fig" rid="F3">, 20–27</xref><tp:nomenclature-citation-list><tp:nomenclature-citation><tp:taxon-name>Symploce bispot</tp:taxon-name><comment> Feng &amp; Woo, 1988: 31.</comment></tp:nomenclature-citation></tp:nomenclature-citation-list></tp:nomenclature><tp:treatment-sec sec-type="Description"><title>Description.</title><p>Length, male,pronotum: length × width: 4.0 × 5.0mm, tegmen: 19.0mm, overall length: 19.5–20.0mm. Body brown (<xref ref-type="fig" rid="F1">Fig. 3</xref>). Head brown with area between and beyond ocellus reddish brown. Occiput region pale yellow. Antenna brown with base yellowish brown and apex dark brown. Maxillary palpomus yellowish brown and apical segment blackish brown (<xref ref-type="fig" rid="F1">Fig. 4</xref>). Pronotum brown with dark brown maculae on disc (<xref ref-type="fig" rid="F1">Figs 3</xref>, <xref ref-type="fig" rid="F3">20</xref>). Tergum reddish brown and both sides pale brown.</p><fig id="F3" position="float" orientation="portrait"><label>Figures 20–27.</label><caption><p><italic><tp:taxon-name>Symploce bispot</tp:taxon-name></italic> Feng &amp; Woo (right phallomere missing) <bold>20</bold> pronotum <bold>21</bold> tegmen <bold>22</bold> hind wing <bold>23</bold> abdominal tergum 9 and lateral plates, ventral view <bold>24</bold> supra-anal plate and paraprocts, ventral view <bold>25</bold> subgenital plate, dorsal view <bold>26</bold> hook-like phallomere <bold>27</bold> median phallomere. Scale bars = 1.0 mm (Fig. 20), 2.0 mm (Figs 21–22), 0.5 mm (Figs 23–27).</p></caption><graphic xmlns:xlink="http://www.w3.org/1999/xlink" xlink:href="ZooKeys-337-001-g003.jpg" position="float" orientation="portrait" xlink:type="simple"/></fig><p>Vertex with interocular width slightly narrower than ocellus width, distinctly less than distance between antennal sockets. Fourth and fifth maxillary palpomus about same length, both distinctly shorter than the third (<xref ref-type="fig" rid="F1">Fig. 4</xref>). Pronotum more or less elliptical, with anterior margin nearly truncate and hind margin obviously produced in the middle; pronotum with irregular maculae as <xref ref-type="fig" rid="F3">Fig. 20</xref> on disc. Tegmen and hind wing well developed, entirely covering abdomen. Tegmen narrow and long; radius vein with apical posterior branch, which bifurcated at apical part; median vein branched near the middle (<xref ref-type="fig" rid="F3">Fig. 21</xref>). Radius vein of hind wing branched around the middle and apex of branch bifurcated, median vein simple; cubitus vein with 3 complete and 4 incomplete branches, triangular apical area small (<xref ref-type="fig" rid="F3">Fig. 22</xref>). Anteroventral margin of front femur Type A<sub>3</sub>, pulvilli present on 4 proximal tarsomeres, tarsal claws symmetrical and unspecialized, and arolia present. T<sub>1</sub>, T<sub>7</sub> unmodified, 1 semitransparent spot present on disc of T<sub>3</sub>, T<sub>4</sub>, T<sub>5</sub>, T<sub>6</sub>. Lateral plate of T<sub>9</sub> about similar and with hind margin unproduced and unspecialized (<xref ref-type="fig" rid="F3">Fig. 23</xref>).</p><p><bold>Male genitalia.</bold> Supra-anal plate in ventral view symmetrical and about linguiform (<xref ref-type="fig" rid="F3">Fig. 22</xref>). Right and left paraprocts (<xref ref-type="fig" rid="F3">Fig. 24</xref>) evidently asymmetrical, left one dendritic and apices tapering, right one with apex scattered with lots of fine spines and 1 branch near base, which resembles an antler. Subgenital plate (<xref ref-type="fig" rid="F3">Fig. 25</xref>) slightly asymmetrical, hind margin slightly concave in the middle and produced, where with two styles lying at both sides; style nearly elliptical and with small spines at outer margin. Hook of left phallomere with sclerotized portion very small, on left side, slender and with V-shaped incision (<xref ref-type="fig" rid="F3">Fig. 26</xref>). Median phallomere long and lanciform, with apex tapering and rarely curved near apex (<xref ref-type="fig" rid="F3">Fig. 27</xref>).</p><p>Female similar to male. Supra-anal plate triangular, subgenital plate broad and round.</p></tp:treatment-sec><tp:treatment-sec sec-type="Materials examined"><title>Materials examined.</title><p>One male (holotype), China: Xizang Prov., 23 November 1983, coll. Yinheng Han; one female (paratype), same data as holotype; one male, China: Xizang Prov., Beibeng, 13 December 1977, coll. Jianshe Wu.</p></tp:treatment-sec><tp:treatment-sec sec-type="Distribution"><title>Distribution.</title><p>China (Xizang).</p><!--PageBreak--><!--PageBreak--></tp:treatment-sec><tp:treatment-sec><!--Section generated to contain objects referenced in tp:taxon-treatment.--><fig id="F1" position="float" orientation="portrait"><label>Figures 1–10.</label><caption><p><bold>1–2</bold>. <italic><tp:taxon-name>Symploce torchaceus</tp:taxon-name></italic> Feng &amp; Woo, male: <bold>1</bold> holotype, dorsal view <bold>2</bold> same, ventral view <bold>3–4</bold> <italic><tp:taxon-name>Symploce bispot</tp:taxon-name></italic> Feng and Woo, male: <bold>3</bold> holotype, dorsal view <bold>4</bold> same, ventral view <bold>5–6</bold> <italic><tp:taxon-name>Symploce sphaerica</tp:taxon-name></italic> sp. n., male: <bold>5</bold> holotype, dorsal view <bold>6</bold> same, ventral view <bold>7–8</bold> <italic><tp:taxon-name>Symploce paramarginata</tp:taxon-name></italic> sp. n., male: <bold>7</bold> holotype, dorsal view <bold>8</bold> same, ventral view <bold>9–10</bold> <italic><tp:taxon-name>Symploce evidens</tp:taxon-name></italic> sp. n., male: <bold>9</bold> holotype, dorsal view <bold>10</bold> same, ventral view. Scale bars = 1.0 cm.</p></caption><graphic xmlns:xlink="http://www.w3.org/1999/xlink" xlink:href="ZooKeys-337-001-g001.jpg" position="float" orientation="portrait" xlink:type="simple"/></fig></tp:treatment-sec></tp:taxon-treatment>
