# Supplementary material for: Three new species of cockroach genus Symploce Hebard, 1916 (Blattodea, Ectobiidae, Blattellinae) with redescriptions of two known species based on types from Mainland China
Source: Zookeys. 2013 Sep 30;(337):1–18. doi: 10.3897/zookeys.337.5770 (PMC3800782; doi:10.3897/zookeys.337.5770)
Supplement: XML Treatment for Symploce sphaerica [file zookeys.337.5770-treatment4.xml]

<!DOCTYPE tp:taxon-treatment
  PUBLIC "-//TaxonX//DTD Taxonomic Treatment Publishing DTD v0 20100105//EN" "tax-treatment-NSO.dtd">
<tp:taxon-treatment xmlns:tp="http://www.plazi.org/taxpub"><tp:treatment-meta><mixed-citation publication-type="journal"><person-group><name><surname>Wang</surname><given-names>Zongqing</given-names></name><name><surname>Che</surname><given-names>Yanli</given-names></name></person-group><article-title>Three new species of cockroach genus <italic>Symploce</italic> Hebard, 1916 (Blattodea, Ectobiidae, Blattellinae) with redescriptions of two known species based on types from Mainland China</article-title><source>Zookeys</source><day>30</day><month>9</month><year>2013</year><volume>2013</volume><issue>337</issue><fpage>1</fpage><lpage>18</lpage><pub-id pub-id-type="doi">10.3897/zookeys.337.5770</pub-id></mixed-citation></tp:treatment-meta><tp:nomenclature><label>3.</label><tp:taxon-name>
                        <tp:taxon-name-part taxon-name-part-type="genus">Symploce</tp:taxon-name-part>
                        <tp:taxon-name-part taxon-name-part-type="species">sphaerica</tp:taxon-name-part>
                        <object-id xmlns:xlink="http://www.w3.org/1999/xlink" xlink:type="simple">http://zoobank.org/54B15C64-8C73-4A8B-A6AA-185AB2107546</object-id>
                        <object-id xmlns:xlink="http://www.w3.org/1999/xlink" xlink:type="simple">http://species-id.net/wiki/Symploce_sphaerica</object-id>
                    </tp:taxon-name><tp:taxon-status xmlns:xlink="http://www.w3.org/1999/xlink" xlink:type="simple">sp. n.</tp:taxon-status><xref ref-type="fig" rid="F1">Figs 5–6</xref><xref ref-type="fig" rid="F4">, 28–37</xref></tp:nomenclature><tp:treatment-sec sec-type="Description"><title>Description.</title><p>Length, male, pronotum: length × width: 3.0 × 4.0mm, tegmen: 13.0mm, overall length (including tegmen): 15.5mm. Body yellowish brown (<xref ref-type="fig" rid="F1">Fig. 5</xref>). Vertex brown. Ocellar spot pale yellow. Antenna with base yellowish brown and apex dark brown. Maxillary palpomus with fourth and fifth segments dark brown, others yellowish brown (<xref ref-type="fig" rid="F1">Fig. 6</xref>). Pronotum with reddish brown maculae at disk, lateral borders and anterior margin yellowish brown (<xref ref-type="fig" rid="F1">Figs 5</xref>, <xref ref-type="fig" rid="F4">28</xref>).</p><fig id="F4" position="float" orientation="portrait"><label>Figures 28–37.</label><caption><p><italic><tp:taxon-name>Symploce sphaerica</tp:taxon-name></italic> sp. n. <bold>28</bold> pronotum <bold>29</bold> tegmen <bold>30</bold> hind wing <bold>31</bold> abdominal tergum 7, dorsal view <bold>32</bold> abdominal tergum 9 and lateral plates, ventral view <bold>33</bold> supra-anal plate and paraprocts, ventral view <bold>34</bold> subgenital plate, dorsal view <bold>35</bold> hook-like phallomere <bold>36</bold> median phallomere <bold>37</bold> right phallomere. Scale bars = 1.0 mm (Fig. 28), 2.0 mm (Figs 29–30), 0.5 mm (Figs 31–37).</p></caption><graphic xmlns:xlink="http://www.w3.org/1999/xlink" xlink:href="ZooKeys-337-001-g004.jpg" position="float" orientation="portrait" xlink:type="simple"/></fig><p>Vertex with interocular space slightly less than ocellus width and distinctly narrower than distance between antennal sockets. Third and fifth maxillary palpomus about same length, both distinctly longer than the fourth (<xref ref-type="fig" rid="F1">Fig. 6</xref>). Pronotum with hind margin slightly produced in the middle. Tegmen with apical posterior branch behind the radius vein, which bifurcated at apical part; median vein with two branches, the longer one further bifurcated (<xref ref-type="fig" rid="F4">Fig. 29</xref>). Hind wing with radius vein branched not over the middle, median vein simple, cubitus veins slightly curved with 2 complete and 2 incomplete branches, and triangular apical area reduced and small (<xref ref-type="fig" rid="F4">Fig. 30</xref>). Anteroventral margin of front femur type B<sub>3</sub>, pulvilli present on 4 proximal tarsomeres, tarsal claws symmetrical and unspecialized, and arolia present. First abdominal tergum (T<sub>1</sub>) specialized with a tuft of agglutinated hair directed caudad; seventh abdominal tergum (T<sub>7</sub>) specialized with a pair of large depressions where some setae are situated (<xref ref-type="fig" rid="F4">Fig. 31</xref>); and ninth abdominal tergum (T<sub>9</sub>) with lateral plates similar, not produced and unspecialized, but the right one slightly narrower than the left (<xref ref-type="fig" rid="F4">Fig. 32</xref>).</p><p><bold>Male genitalia.</bold> Male supra-anal plate (<xref ref-type="fig" rid="F4">Fig. 33</xref>) symmetrical with some setae scattered in ventral view, hind margin nearly triangular and slightly concave in the middle. Right and left paraproct dissimilar and unspecialized (<xref ref-type="fig" rid="F4">Fig. 33</xref>). Subgenital plate (<xref ref-type="fig" rid="F4">Fig. 34</xref>) asymmetrical, apex of lateral borders thickened, middle of hind margin slightly produced where two preapical styli are lying; the styli dissimilar, the left one larger, nearly spherical and apex with 3–4 teeth, the right smaller, nearly cylindrical and apex with 2 processes (<xref ref-type="fig" rid="F4">Fig. 34</xref>). Hook of left phallomere with sclerotized portion very small, on left side, hook portion slender and with V-shaped and subapical incision (<xref ref-type="fig" rid="F4">Fig. 35</xref>); median phallomere slightly curved at apical half and apex spine-like and acute (<xref ref-type="fig" rid="F4">Fig. 36</xref>); right phallomere irregular sclerite (<xref ref-type="fig" rid="F4">Fig. 37</xref>).</p></tp:treatment-sec><tp:treatment-sec sec-type="Materials examined"><title>Materials examined.</title><p><italic>Holotype</italic>, male, China: Guangxi Prov., Jinxiu, Mt. Shengtangshan, 18 October 1999, coll. Mingai Gao. <italic>Paratypes</italic>, one male, China: Guangxi Prov., Jinxiu, Luoxiang, 18 October 1999, coll. Xingke Yang; one male, China: Guangxi Prov., Jinxiu, Mt. Shengtangshan, 18 October 1999, coll. Mingai Gao; one female, China: Guangxi Prov., Jinxiu, Mt. Shengtangshan, 18 October 1999, coll. Xuezhong Zhang.</p><!--PageBreak--><!--PageBreak--></tp:treatment-sec><tp:treatment-sec sec-type="Remarks"><title>Remarks.</title><p>The species is similar to <italic><tp:taxon-name>Episymploce mamillatus</tp:taxon-name></italic> (Feng &amp; Woo), but can be distinguished as follows: 1) hind margin of anal plate with indistinct incision (hind margin of anal plate with distinct V-shaped concavity in <italic><tp:taxon-name>Episymploce mamillatus</tp:taxon-name></italic>); 2) right and left paraprocts unspecialized (paraprocts specialized in <italic><tp:taxon-name>Episymploce mamillatus</tp:taxon-name></italic>); 3) subgenital plate with two nearly spherical styli (styli spine-like in <italic><tp:taxon-name>Episymploce mamillatus</tp:taxon-name></italic>). And the species differs from all other <italic><tp:taxon-name>Symploce</tp:taxon-name></italic> spp. by the special styli.</p></tp:treatment-sec><tp:treatment-sec sec-type="Etymology"><title>Etymology.</title><p>The specific epithet “sphaericus” is derived from Latin, which refers to the left style being nearly spherical (dissimilar from the right style).</p></tp:treatment-sec><tp:treatment-sec><!--Section generated to contain objects referenced in tp:taxon-treatment.--><fig id="F1" position="float" orientation="portrait"><label>Figures 1–10.</label><caption><p><bold>1–2</bold>. <italic><tp:taxon-name>Symploce torchaceus</tp:taxon-name></italic> Feng &amp; Woo, male: <bold>1</bold> holotype, dorsal view <bold>2</bold> same, ventral view <bold>3–4</bold> <italic><tp:taxon-name>Symploce bispot</tp:taxon-name></italic> Feng and Woo, male: <bold>3</bold> holotype, dorsal view <bold>4</bold> same, ventral view <bold>5–6</bold> <italic><tp:taxon-name>Symploce sphaerica</tp:taxon-name></italic> sp. n., male: <bold>5</bold> holotype, dorsal view <bold>6</bold> same, ventral view <bold>7–8</bold> <italic><tp:taxon-name>Symploce paramarginata</tp:taxon-name></italic> sp. n., male: <bold>7</bold> holotype, dorsal view <bold>8</bold> same, ventral view <bold>9–10</bold> <italic><tp:taxon-name>Symploce evidens</tp:taxon-name></italic> sp. n., male: <bold>9</bold> holotype, dorsal view <bold>10</bold> same, ventral view. Scale bars = 1.0 cm.</p></caption><graphic xmlns:xlink="http://www.w3.org/1999/xlink" xlink:href="ZooKeys-337-001-g001.jpg" position="float" orientation="portrait" xlink:type="simple"/></fig></tp:treatment-sec></tp:taxon-treatment>
