# Supplementary material for: Three new species of cockroach genus Symploce Hebard, 1916 (Blattodea, Ectobiidae, Blattellinae) with redescriptions of two known species based on types from Mainland China
Source: Zookeys. 2013 Sep 30;(337):1–18. doi: 10.3897/zookeys.337.5770 (PMC3800782; doi:10.3897/zookeys.337.5770)
Supplement: XML Treatment for Symploce paramarginata [file zookeys.337.5770-treatment5.xml]

<!DOCTYPE tp:taxon-treatment
  PUBLIC "-//TaxonX//DTD Taxonomic Treatment Publishing DTD v0 20100105//EN" "tax-treatment-NSO.dtd">
<tp:taxon-treatment xmlns:tp="http://www.plazi.org/taxpub"><tp:treatment-meta><mixed-citation publication-type="journal"><person-group><name><surname>Wang</surname><given-names>Zongqing</given-names></name><name><surname>Che</surname><given-names>Yanli</given-names></name></person-group><article-title>Three new species of cockroach genus <italic>Symploce</italic> Hebard, 1916 (Blattodea, Ectobiidae, Blattellinae) with redescriptions of two known species based on types from Mainland China</article-title><source>Zookeys</source><day>30</day><month>9</month><year>2013</year><volume>2013</volume><issue>337</issue><fpage>1</fpage><lpage>18</lpage><pub-id pub-id-type="doi">10.3897/zookeys.337.5770</pub-id></mixed-citation></tp:treatment-meta><tp:nomenclature><label>4.</label><tp:taxon-name>
                        <tp:taxon-name-part taxon-name-part-type="genus">Symploce</tp:taxon-name-part>
                        <tp:taxon-name-part taxon-name-part-type="species">paramarginata</tp:taxon-name-part>
                        <object-id xmlns:xlink="http://www.w3.org/1999/xlink" xlink:type="simple">http://zoobank.org/66C616E4-5D66-428F-9F29-6C94E374B0EF</object-id>
                        <object-id xmlns:xlink="http://www.w3.org/1999/xlink" xlink:type="simple">http://species-id.net/wiki/Symploce_paramarginata</object-id>
                    </tp:taxon-name><tp:taxon-status xmlns:xlink="http://www.w3.org/1999/xlink" xlink:type="simple">sp. n.</tp:taxon-status><xref ref-type="fig" rid="F1">Figs 7–8</xref><xref ref-type="fig" rid="F5">, 38–46</xref></tp:nomenclature><tp:treatment-sec sec-type="Description"><title>Description.</title><p>Length, male, pronotum: length × width: 3.5 × 4.0mm; tegmen 13.0mm; overall length including tegmen 14.5–16.5 mm. Body dark brown (<xref ref-type="fig" rid="F1">Fig. 7</xref>), vertex and ocellar spot reddish brown and face black. Antenna and maxillary palpomus dark brown (<xref ref-type="fig" rid="F1">Fig. 8</xref>). Pronotum with disc black and lateral borders orange (<xref ref-type="fig" rid="F1">Figs 7</xref>, <xref ref-type="fig" rid="F5">38</xref>). Tegmina brown, legs reddish brown and abdomen reddish or blackish brown (<xref ref-type="fig" rid="F1">Fig. 7</xref>).</p><fig id="F5" position="float" orientation="portrait"><label>Figures 38–46.</label><caption><p><italic><tp:taxon-name>Symploce paramarginata</tp:taxon-name></italic> sp. n. <bold>38</bold> pronotum <bold>39</bold> tegmen <bold>40</bold> hind wing <bold>41</bold> abdominal tergum 9 and lateral plates, ventral view <bold>42</bold> supra-anal plate and paraprocts, ventral view <bold>43</bold> subgenital plate, dorsal view <bold>44</bold> hook-like phallomere <bold>45</bold> median phallomere <bold>46</bold> right phallomere. Scale bars = 1.0 mm (Fig. 38), 2.0 mm (Figs 39–40), 0.5 mm (Figs 41–46).</p></caption><graphic xmlns:xlink="http://www.w3.org/1999/xlink" xlink:href="ZooKeys-337-001-g005.jpg" position="float" orientation="portrait" xlink:type="simple"/></fig><p>Vertex with interocular space distinctly wider than distance between antennal sockets, and ocellus width slightly less than distance between antennal sockets. Third and fourth maxillary palpomus about same length, both distinctly longer than the fifth. Tegmen with apical posterior branch behind radius vein, and the branch bifurcated, one of the second division further branched (<xref ref-type="fig" rid="F5">Fig. 39</xref>). Hind wing with radius vein branched over the middle and the branches bifurcated at apex; both median and cubitus veins slightly curved, median vein simple, but cubitus veins with 2-3 complete and 1-4 incomplete branches, and triangular apical area reduced and small (<xref ref-type="fig" rid="F5">Fig. 40</xref>). Anteroventral margin of front femur type B<sub>3</sub>, pulvilli present on 4 proximal tarsomeres, tarsal claws symmetrical and unspecialized, and arolia present. First abdominal tergum (T<sub>1</sub>) specialized with a tuft of hair; seventh abdominal tergum (T<sub>7</sub>) unmodified; and ninth abdominal tergum (T<sub>9</sub>) with lateral plates similar, not produced and unspecialized (<xref ref-type="fig" rid="F5">Fig. 41</xref>).</p><p><bold>Male genitalia.</bold> Supra-anal plate (<xref ref-type="fig" rid="F5">Fig. 42</xref>) symmetrical and trapeziform, hind margin slightly concave. Right and left paraproct (<xref ref-type="fig" rid="F5">Fig. 42</xref>) dissimilar, right paraproct with spine-like process on the base. Subgenital plate asymmetrical, left side thickened and upturned, right side slightly upturned; two styli similar and padlike, both apices with minute spines (<xref ref-type="fig" rid="F5">Fig. 43</xref>). Hook of left phallomere large and robust at apex and slender at hook portion, on left side, with V-shaped and subapical incision (<xref ref-type="fig" rid="F5">Fig. 44</xref>); median phallomere distinctly curved at middle and lanciform, and apex spine-like and acute (<xref ref-type="fig" rid="F5">Fig. 45</xref>). right phallomere (<xref ref-type="fig" rid="F5">Fig. 46</xref>) same to that of <italic><tp:taxon-name>Symploce torchaceus</tp:taxon-name></italic>.</p><p>Female is similar to male; supra-anal plate symmetrical and trapeziform; subgenital plate simple and hind margin round.</p><!--PageBreak--><!--PageBreak--></tp:treatment-sec><tp:treatment-sec sec-type="Materials examined"><title>Materials examined.</title><p><italic>Holotype</italic>, male, China: Guizhou Prov., Maolan, 24 May 1998, coll. Zizhong Li. <italic>Paratypes</italic>, two males, China: Guangxi Prov., Huaping, 6 November 1963, coll. Jikun Yang; one male, China: Hainan Prov., 25 October 1997, coll. Maofa Yang; one male, China: Guangxi Prov., Jinxiu, 13 May 1999, coll. Xingke Yang; two females, China: Guangxi Prov., Napo, 19 October 2000, coll. Wenzhu Li &amp; Jun Chen; two females, China: Guangxi Prov., Cheng Fang, 25 November 1999, coll. Yanzhou Zhang.</p></tp:treatment-sec><tp:treatment-sec sec-type="Remarks"><title>Remarks.</title><p>The new species superficially resembles <italic><tp:taxon-name>Episymploce marginata</tp:taxon-name></italic> Bey-Bienko, but can be distinguished from the latter by: 1) seventh abdominal tergum unmodified, the latter with two broad sockets covered with hair, 2) subgenital plate with two appendages which is not bifurcated, the latter with apex of appendage bifurcated.</p><p>Based on type of vein, the unmodified seventh tergum and symmetrical supra-anal plate, this species should be placed in <italic><tp:taxon-name>Symploce</tp:taxon-name></italic>, and the species is different from other species in this genus for it’s dark brown colors and special macula on pronotum.</p></tp:treatment-sec><tp:treatment-sec sec-type="Etymology"><title>Etymology.</title><p>The Latin word “paramarginata” refers to the superficial resemblance of this species to <italic><tp:taxon-name>Episymploce marginata</tp:taxon-name></italic> Bey-Bienko.</p></tp:treatment-sec><tp:treatment-sec><!--Section generated to contain objects referenced in tp:taxon-treatment.--><fig id="F1" position="float" orientation="portrait"><label>Figures 1–10.</label><caption><p><bold>1–2</bold>. <italic><tp:taxon-name>Symploce torchaceus</tp:taxon-name></italic> Feng &amp; Woo, male: <bold>1</bold> holotype, dorsal view <bold>2</bold> same, ventral view <bold>3–4</bold> <italic><tp:taxon-name>Symploce bispot</tp:taxon-name></italic> Feng and Woo, male: <bold>3</bold> holotype, dorsal view <bold>4</bold> same, ventral view <bold>5–6</bold> <italic><tp:taxon-name>Symploce sphaerica</tp:taxon-name></italic> sp. n., male: <bold>5</bold> holotype, dorsal view <bold>6</bold> same, ventral view <bold>7–8</bold> <italic><tp:taxon-name>Symploce paramarginata</tp:taxon-name></italic> sp. n., male: <bold>7</bold> holotype, dorsal view <bold>8</bold> same, ventral view <bold>9–10</bold> <italic><tp:taxon-name>Symploce evidens</tp:taxon-name></italic> sp. n., male: <bold>9</bold> holotype, dorsal view <bold>10</bold> same, ventral view. Scale bars = 1.0 cm.</p></caption><graphic xmlns:xlink="http://www.w3.org/1999/xlink" xlink:href="ZooKeys-337-001-g001.jpg" position="float" orientation="portrait" xlink:type="simple"/></fig></tp:treatment-sec></tp:taxon-treatment>
