# Supplementary material for: Three new species of cockroach genus Symploce Hebard, 1916 (Blattodea, Ectobiidae, Blattellinae) with redescriptions of two known species based on types from Mainland China
Source: Zookeys. 2013 Sep 30;(337):1–18. doi: 10.3897/zookeys.337.5770 (PMC3800782; doi:10.3897/zookeys.337.5770)
Supplement: XML Treatment for Symploce evidens [file zookeys.337.5770-treatment6.xml]

<!DOCTYPE tp:taxon-treatment
  PUBLIC "-//TaxonX//DTD Taxonomic Treatment Publishing DTD v0 20100105//EN" "tax-treatment-NSO.dtd">
<tp:taxon-treatment xmlns:tp="http://www.plazi.org/taxpub"><tp:treatment-meta><mixed-citation publication-type="journal"><person-group><name><surname>Wang</surname><given-names>Zongqing</given-names></name><name><surname>Che</surname><given-names>Yanli</given-names></name></person-group><article-title>Three new species of cockroach genus <italic>Symploce</italic> Hebard, 1916 (Blattodea, Ectobiidae, Blattellinae) with redescriptions of two known species based on types from Mainland China</article-title><source>Zookeys</source><day>30</day><month>9</month><year>2013</year><volume>2013</volume><issue>337</issue><fpage>1</fpage><lpage>18</lpage><pub-id pub-id-type="doi">10.3897/zookeys.337.5770</pub-id></mixed-citation></tp:treatment-meta><tp:nomenclature><label>5.</label><tp:taxon-name>
                        <tp:taxon-name-part taxon-name-part-type="genus">Symploce</tp:taxon-name-part>
                        <tp:taxon-name-part taxon-name-part-type="species">evidens</tp:taxon-name-part>
                        <object-id xmlns:xlink="http://www.w3.org/1999/xlink" xlink:type="simple">http://zoobank.org/CFD981C4-9590-4294-BC9A-C73EDABF8DDF</object-id>
                        <object-id xmlns:xlink="http://www.w3.org/1999/xlink" xlink:type="simple">http://species-id.net/wiki/Symploce_evidens</object-id>
                    </tp:taxon-name><tp:taxon-status xmlns:xlink="http://www.w3.org/1999/xlink" xlink:type="simple">sp. n.</tp:taxon-status><xref ref-type="fig" rid="F1">Figs 9–10</xref><xref ref-type="fig" rid="F6">, 47</xref><xref ref-type="fig" rid="F7">–58</xref></tp:nomenclature><tp:treatment-sec sec-type="Description"><title>Description.</title><p>Length, male, pronotum: length × width: 5.5 × 6.0mm, tegmen 18.5–19.0mm; overall length (including tegmen) 24.0mm. Body yellowish brown (<xref ref-type="fig" rid="F1">Figs 9</xref>, <xref ref-type="fig" rid="F7">56–58</xref>). Antenna pitch-black except apex of flagellum reddish brown. Labrum, maxillary palpus and labial palpus pitch-black. Pronotum yellowish brown with dark brown maculae at disc (<xref ref-type="fig" rid="F1">Figs 9</xref>, <xref ref-type="fig" rid="F6">47</xref>). Tegmen pale reddish brown and apex blackish brown (<xref ref-type="fig" rid="F1">Figs 9</xref>, <xref ref-type="fig" rid="F7">56–58</xref>); wing pale brown with inner and apical margin blackish brown (<xref ref-type="fig" rid="F6">Fig. 49</xref>). Legs yellowish brown, tibiae and tarsi blackish brown (<xref ref-type="fig" rid="F1">Fig. 10</xref>).</p><fig id="F6" position="float" orientation="portrait"><label>Figures 47–55.</label><caption><p><italic><tp:taxon-name>Symploce evidens</tp:taxon-name></italic> sp. n. <bold>47</bold> pronotum <bold>48</bold> tegmen <bold>49</bold> hind wing <bold>50</bold> abdominal tergum 9 and lateral plates, ventral view <bold>51</bold> supra-anal plate and paraprocts, ventral view <bold>52</bold> subgenital plate, dorsal view <bold>53</bold> hook-like phallomere <bold>54</bold> median phallomere <bold>55</bold> right phallomere. Scale bars = 1.0 mm (Fig. 47), 2.0 mm (Figs 48–49), 0.5 mm (Figs 50–55).</p></caption><graphic xmlns:xlink="http://www.w3.org/1999/xlink" xlink:href="ZooKeys-337-001-g006.jpg" position="float" orientation="portrait" xlink:type="simple"/></fig><fig id="F7" position="float" orientation="portrait"><label>Figures 56–58.</label><caption><p><italic><tp:taxon-name>Symploce evidens</tp:taxon-name></italic> sp. n. in Mountain Qixianling, Baoting County, Hainan Province, 2 May 2013 (photographs by Keliang Wu).</p></caption><graphic xmlns:xlink="http://www.w3.org/1999/xlink" xlink:href="ZooKeys-337-001-g007.jpg" position="float" orientation="portrait" xlink:type="simple"/></fig><p>Vertex with interocular space wider than distance between antennal sockets, and ocellus width about same as distance between antennal sockets. Third and fourth maxillary palpomus about same length, both distinctly longer than the fifth. Pronotum nearly trapezoid with shallow U-shaped macula near base, and hind margin distinctly curved (<xref ref-type="fig" rid="F1">Figs 9</xref>, <xref ref-type="fig" rid="F6">47</xref>, <xref ref-type="fig" rid="F7">56–58</xref>). Tegmen with apical posterior branch of radius vein unbranched; median vein also unbifurcated (<xref ref-type="fig" rid="F6">Fig. 48</xref>). Hind wing with radius vein branched beyond the middle, median vein simple, cubitus with 2 complete and 3 incomplete branches, and triangular apical area reduced and small (<xref ref-type="fig" rid="F6">Fig. 49</xref>). Middle of the first abdominal tergite elevated, with a tuft of hair directed forward, T7 and T9 unmodified (<xref ref-type="fig" rid="F6">Fig. 50</xref>).</p><p><bold>Male genitalia.</bold> Supra-anal plate (<xref ref-type="fig" rid="F6">Fig. 51</xref>) symmetrical, hind margin truncate and turning ventrad. Paraprocts dissimilar, right one bearing a long spine-like process and a hand-like process on distad; left one with a spine-like process distad (<xref ref-type="fig" rid="F6">Fig. 51</xref>). Sub<!--PageBreak--><!--PageBreak-->genital plate (<xref ref-type="fig" rid="F6">Fig. 52</xref>) asymmetrical, hind margin produced in the middle, right stylus arising at apex and left stylus spine-like directed downwards near base of right one, right side with an irregular sclerite with apex is serrated. Hook-like phallomere on the left (<xref ref-type="fig" rid="F6">Fig. 53</xref>), median phallomere with tapering apex (<xref ref-type="fig" rid="F6">Fig. 54</xref>); right phallomere with lots of irregular sclerites and one of them with slim setae (<xref ref-type="fig" rid="F6">Fig. 55</xref>).</p><p>Female is similar to male. Supra-anal plate symmetrical, triangular; subgenital plate broad, hind margin slightly arced, near lateral sides concaved.</p></tp:treatment-sec><tp:treatment-sec sec-type="Materials examined"><title>Materials examined.</title><p><italic>Holotype</italic>, male, China: Hainan Prov., Mt. Jianfengling, Tianchi, 8-10 October 1964, coll. Hui Ren. <italic>Paratypes</italic>, one male, China: Hainan Prov., Mt. Jianfengling, 22 December 1982, coll. Zhiqing Chen; one female, China: Hainan Prov., Mt. Diaoluoshan, 12 October 1965, coll. Sikong Liu; one female, China: Fujian Prov., Huangken, 17 November 1980, coll. Bangkan Huang; one female, China: Hainan Prov., Mt. Jianfengling, Tianchi, 28 December 1983, coll. Tianyuan Luo; one male and one female, China: Hainan Prov., Mt. Jianfengling, 27 April 2013, coll. Shunhua Gui; one male, China: Hainan Prov., Mt. Qixianling, 2 May 2013, coll. Yan Shi; two females, China: Hainan Prov., Mt. Qixianling, 2 May 2013, coll. Yan Shi..</p></tp:treatment-sec><tp:treatment-sec sec-type="Remarks"><title>Remarks.</title><p>This species resembles <italic><tp:taxon-name>Symploce striata</tp:taxon-name></italic>, but can be differed by the following characters: 1) pronotum with shallow U-shaped macula, without macula in <italic><tp:taxon-name>Symploce striata</tp:taxon-name></italic>; 2) apex of tegmen with blackish brown macula, without macula in <italic><tp:taxon-name>Symploce striata</tp:taxon-name></italic>; 3) terminal half of subgenital plate distinctly triangular, trapezoidal in <italic><tp:taxon-name>Symploce striata</tp:taxon-name></italic>.</p></tp:treatment-sec><tp:treatment-sec sec-type="Etymology"><title>Etymology.</title><p>The specific name is derived from the Latin adjective “evidens”, referring to the pronotum with an evident shallow U-shaped macula.</p></tp:treatment-sec><tp:treatment-sec><!--Section generated to contain objects referenced in tp:taxon-treatment.--><fig id="F1" position="float" orientation="portrait"><label>Figures 1–10.</label><caption><p><bold>1–2</bold>. <italic><tp:taxon-name>Symploce torchaceus</tp:taxon-name></italic> Feng &amp; Woo, male: <bold>1</bold> holotype, dorsal view <bold>2</bold> same, ventral view <bold>3–4</bold> <italic><tp:taxon-name>Symploce bispot</tp:taxon-name></italic> Feng and Woo, male: <bold>3</bold> holotype, dorsal view <bold>4</bold> same, ventral view <bold>5–6</bold> <italic><tp:taxon-name>Symploce sphaerica</tp:taxon-name></italic> sp. n., male: <bold>5</bold> holotype, dorsal view <bold>6</bold> same, ventral view <bold>7–8</bold> <italic><tp:taxon-name>Symploce paramarginata</tp:taxon-name></italic> sp. n., male: <bold>7</bold> holotype, dorsal view <bold>8</bold> same, ventral view <bold>9–10</bold> <italic><tp:taxon-name>Symploce evidens</tp:taxon-name></italic> sp. n., male: <bold>9</bold> holotype, dorsal view <bold>10</bold> same, ventral view. Scale bars = 1.0 cm.</p></caption><graphic xmlns:xlink="http://www.w3.org/1999/xlink" xlink:href="ZooKeys-337-001-g001.jpg" position="float" orientation="portrait" xlink:type="simple"/></fig></tp:treatment-sec></tp:taxon-treatment>
